# Supplementary material for: A versatile genetic engineering toolkit for E. coli based on CRISPR-prime editing
Source: Nat Commun. 2021 Sep 1;12:5206. doi: 10.1038/s41467-021-25541-3 (PMC8410854; doi:10.1038/s41467-021-25541-3)
Supplement: Supplementary file 4 — Source Data [file 41467_2021_25541_MOESM4_ESM.xlsx]

## Sheet: Figure 3a
	Editing efficiency (%)
ATc (ng/ml)	TAA insertion			T deletion			T to A substitution			Combinatory editing
	zone_1	zone_2	zone_3	zone_1	zone_2	zone_3	zone_1	zone_2	zone_3	zone_1	zone_2	zone_3
0	0	0	0	0	0	0	0	0	0	0	0	0
10	0.08	0	0	0	0	0	0.11	0	0	0	0	0
20	0.35	0	0	0	0	0	0.11	0	0	0	0	0
50	5.3	4.7	5.7	23.83	21	24	0.09	0.1	0.1	7.6	8	9
100	6.18	6.4	5.8	31.78	30	25.4	0.7	1	0.8	11.6	9	10
200	9.57	8.7	10.2	31.77	26.8	30	0.67	0.9	1	13.96	12	13
500	9.78	8.23	9.5	33.19	29.6	34	1.3	1.4	1.2	13.95	10	14
1000	14.1	12.4	15	46.54	45	39.7	1.95	2.1	2.2	20.82	18	21

## Sheet: Figure 3b
	Editing efficiency (%)
ATc (200 ng/ml)	PBS5			PBS8			PBS13			PBS17
	zone_1	zone_2	zone_3	zone_1	zone_2	zone_3	zone_1	zone_2	zone_3	zone_1	zone_2	zone_3
200	0.21	0.23	0.31	0.36	0.23	0.28	9.57	8.7	10.2	9.43	8.78	8.67

## Sheet: Figure 3c
	Editing efficiency (%)
ATc (200 ng/ml)	RTT4			RTT5			RTT8			RTT13			RTT20
	zone_1	zone_2	zone_3	zone_1	zone_2	zone_3	zone_1	zone_2	zone_3	zone_1	zone_2	zone_3	zone_1	zone_2	zone_3
200	0.36	0.44	0.31	0.62	0.54	0.99	0.66	0.56	0.88	9.57	8.7	10.2	3.31	4.2	3.5

## Sheet: Figure 3d
	Editing efficiency (%)
ATc (200 ng/ml)	3 bp in			12 bp in			18 bp in			33 bp in
	zone_1	zone_2	zone_3	zone_1	zone_2	zone_3	zone_1	zone_2	zone_3	zone_1	zone_2	zone_3
200	9.57	8.7	10.2	0.31	0.28	0.32	0.26	0.21	0.3	0.27	0.31	0.24

## Sheet: Figure 3e
	Editing efficiency (%)
ATc (200ng/ml)	Δ 1 bp			Δ 10 bp			Δ 23 bp			Δ 36 bp			Δ 49 bp			Δ 97 bp
	zone_1	zone_2	zone_3	zone_1	zone_2	zone_3	zone_1	zone_2	zone_3	zone_1	zone_2	zone_3	zone_1	zone_2	zone_3	zone_1	zone_2	zone_3
200	31.77	26.8	30	17.83	16.7	19	1.98	1.9	1.8	0.65	0.86	0.54	0.4	0.35	0.42	0.89	0.92	0.84

## Sheet: Figure 4c
	Editing efficiency (%)
ATc (200 ng/ml)	Sub			In			Del
	zone_1	zone_2	zone_3	zone_1	zone_2	zone_3	zone_1	zone_2	zone_3
200	6.67	8.33	5.45	14.4	12.2	11.4	15.4	35.9	26.8

## Sheet: Supplementary Figure 6
induced												Uninduced
Time	Time [h]	Mean pCDF-GFP	Std pCDF-GFP	ln(Mean pCDF-GFP)	Mean pCDF-GFP + pCRISPR-PE + pPEgRNA	Std pCDF-GFP + pCRISPR-PE + pPEgRNA	ln(pCDF-GFP + pCRISPR-PE + pPEgRNA)	Mean pCDF-GFP + pCRISPR-PE + pPEgRNA-GFP-del	Std pCDF-GFP + pCRISPR-PE + pPEgRNA-GFP-del	ln(pCDF-GFP + pCRISPR-PE + pPEgRNA-GFP-del)		Time	Time [h]	Mean pCDF-GFP	Std pCDF-GFP	ln(Mean pCDF-GFP)	Mean pCDF-GFP + pCRISPR-PE + pPEgRNA	Std pCDF-GFP + pCRISPR-PE + pPEgRNA	ln(pCDF-GFP + pCRISPR-PE + pPEgRNA)	Mean pCDF-GFP + pCRISPR-PE + pPEgRNA-GFP-del	Std pCDF-GFP + pCRISPR-PE + pPEgRNA-GFP-del	ln(pCDF-GFP + pCRISPR-PE + pPEgRNA-GFP-del)
00:00:00	0	0.0595833	0.0124642	-2.82038	0.0510833	0.00915978	-2.9743	0.056	0.00430644	-2.8824		00:00:00	0	0.0583333	0.00971721	-2.84158	0.0570833	0.00391868	-2.86324	0.0625	0.00257611	-2.77259
00:20:00	0.333333	0.076	0.0152494	-2.57702	0.0574167	0.00908003	-2.85742	0.06225	0.00413686	-2.7766		00:20:00	0.333333	0.0769167	0.0100856	-2.56503	0.0663333	0.00349892	-2.71306	0.06925	0.00367114	-2.67003
00:40:00	0.666667	0.1045	0.0220103	-2.25857	0.0660833	0.0101754	-2.71684	0.0701667	0.00500606	-2.65688		00:40:00	0.666667	0.111417	0.0137077	-2.19448	0.0800833	0.00524765	-2.52469	0.0796667	0.00556504	-2.5299
01:00:00	1	0.145083	0.0253322	-1.93045	0.08025	0.0123518	-2.52261	0.0825833	0.00757338	-2.49395		01:00:00	1	0.162917	0.0199657	-1.81452	0.10475	0.00920598	-2.25618	0.0965	0.00992243	-2.33821
01:20:00	1.33333	0.189917	0.0255252	-1.66117	0.101417	0.0159628	-2.28852	0.101917	0.011874	-2.2836		01:20:00	1.33333	0.213	0.02426	-1.54646	0.142667	0.0126945	-1.94724	0.12425	0.0160914	-2.08546
01:40:00	1.66667	0.242917	0.029611	-1.41504	0.128833	0.0204443	-2.04924	0.130083	0.017707	-2.03958		01:40:00	1.66667	0.270417	0.0252747	-1.30779	0.183667	0.013466	-1.69463	0.160333	0.0205441	-1.8305
02:00:00	2	0.296417	0.0347182	-1.21599	0.16125	0.0235763	-1.8248	0.166083	0.0214496	-1.79527		02:00:00	2	0.330083	0.0359557	-1.10841	0.234583	0.0188123	-1.44994	0.2025	0.0257064	-1.59702
02:20:00	2.33333	0.361167	0.0506087	-1.01842	0.19575	0.0280361	-1.63092	0.204667	0.0254784	-1.58637		02:20:00	2.33333	0.407667	0.0576421	-0.897305	0.2825	0.0170053	-1.26408	0.255333	0.0297056	-1.36519
02:40:00	2.66667	0.425333	0.0705695	-0.854882	0.2365	0.032349	-1.44181	0.250083	0.0304704	-1.38596		02:40:00	2.66667	0.483417	0.077	-0.726876	0.337583	0.0267903	-1.08594	0.302917	0.0305955	-1.1943
03:00:00	3	0.485333	0.0919954	-0.722919	0.278167	0.0301657	-1.27953	0.29475	0.0300276	-1.22163		03:00:00	3	0.552417	0.0890592	-0.593453	0.41475	0.0306716	-0.880079	0.364917	0.041452	-1.00809
03:20:00	3.33333	0.539167	0.102941	-0.61773	0.311917	0.0300861	-1.16502	0.333333	0.0300404	-1.09861		03:20:00	3.33333	0.6015	0.0928973	-0.508329	0.483	0.022222	-0.727739	0.439167	0.0454709	-0.822876
03:40:00	3.66667	0.5885	0.109836	-0.530178	0.35	0.0335071	-1.04982	0.377583	0.0354823	-0.973964		03:40:00	3.66667	0.648	0.0963337	-0.433865	0.548917	0.0316126	-0.599809	0.504583	0.0426837	-0.684022
04:00:00	4	0.636833	0.112669	-0.451247	0.395667	0.0385942	-0.927183	0.430917	0.0446999	-0.841841		04:00:00	4	0.688167	0.106835	-0.373724	0.619917	0.0253501	-0.47817	0.577	0.0499836	-0.549913
04:20:00	4.33333	0.67725	0.11424	-0.389715	0.450167	0.0428376	-0.798137	0.49275	0.0505859	-0.707753		04:20:00	4.33333	0.7245	0.106422	-0.322274	0.677917	0.0258156	-0.388731	0.6475	0.0477846	-0.434636
04:40:00	4.66667	0.714167	0.112409	-0.336639	0.508667	0.0446305	-0.675962	0.5565	0.0496872	-0.586088		04:40:00	4.66667	0.758417	0.101155	-0.276522	0.7345	0.0272113	-0.308565	0.71175	0.0448191	-0.340029
05:00:00	5	0.748	0.110558	-0.290352	0.565333	0.0445285	-0.57034	0.611667	0.0481292	-0.491568		05:00:00	5	0.790167	0.092216	-0.235511	0.789083	0.0234422	-0.236883	0.770417	0.041318	-0.260824
05:20:00	5.33333	0.779083	0.107671	-0.249637	0.614083	0.0397297	-0.487625	0.665583	0.0455361	-0.407091		05:20:00	5.33333	0.816583	0.0829178	-0.202626	0.8285	0.020536	-0.188138	0.815917	0.0320297	-0.203443
05:40:00	5.66667	0.802167	0.105851	-0.220439	0.653333	0.0349189	-0.425668	0.712917	0.0409777	-0.338391		05:40:00	5.66667	0.836833	0.0790464	-0.17813	0.8555	0.0196677	-0.156069	0.848417	0.024938	-0.164383
06:00:00	6	0.825667	0.102053	-0.191564	0.68875	0.0328111	-0.372877	0.755583	0.0389136	-0.280265		06:00:00	6	0.854833	0.075813	-0.156849	0.877333	0.0203708	-0.130868	0.874917	0.0206946	-0.133627
06:20:00	6.33333	0.847083	0.0954982	-0.165956	0.717917	0.0316442	-0.331402	0.784667	0.032784	-0.242496		06:20:00	6.33333	0.868833	0.0702047	-0.140604	0.900417	0.0219605	-0.104898	0.898	0.0226796	-0.107585
06:40:00	6.66667	0.865083	0.0907849	-0.144929	0.7445	0.0309413	-0.295042	0.808167	0.0349046	-0.212987		06:40:00	6.66667	0.880667	0.0683339	-0.127076	0.917917	0.0218817	-0.0856487	0.917167	0.019211	-0.0864661
07:00:00	7	0.8795	0.0813226	-0.128402	0.771167	0.0310039	-0.259851	0.826417	0.0382562	-0.190656		07:00:00	7	0.887833	0.0640409	-0.118971	0.924	0.019372	-0.0790432	0.93025	0.0135789	-0.0723019
07:20:00	7.33333	0.887417	0.0752311	-0.119441	0.79425	0.0285884	-0.230357	0.8405	0.0356944	-0.173758		07:20:00	7.33333	0.891417	0.0582556	-0.114943	0.923	0.0196098	-0.080126	0.931833	0.0109032	-0.0706013
07:40:00	7.66667	0.897917	0.0695341	-0.107678	0.811333	0.0261511	-0.209076	0.853083	0.0386063	-0.158898		07:40:00	7.66667	0.892417	0.0532839	-0.113822	0.919583	0.0202415	-0.0838346	0.929417	0.011469	-0.0731981
08:00:00	8	0.893167	0.0674521	-0.112982	0.823667	0.0251697	-0.193989	0.864167	0.0327631	-0.14599		08:00:00	8	0.8865	0.0512738	-0.120474	0.913417	0.021513	-0.0905631	0.922417	0.0115322	-0.0807582
08:20:00	8.33333	0.889583	0.0635988	-0.117002	0.834167	0.0253909	-0.181322	0.880333	0.0378306	-0.127455		08:20:00	8.33333	0.87825	0.0491327	-0.129824	0.906917	0.0210215	-0.0977047	0.9145	0.0120114	-0.0893778
08:40:00	8.66667	0.886	0.0564849	-0.121038	0.846417	0.0289465	-0.166743	0.887667	0.0405537	-0.119159		08:40:00	8.66667	0.869833	0.0473974	-0.139454	0.899083	0.0214496	-0.10638	0.906	0.0119621	-0.098716
09:00:00	9	0.877917	0.0572482	-0.130204	0.854833	0.0266282	-0.156849	0.890583	0.0394357	-0.115879		09:00:00	9	0.8605	0.046467	-0.150242	0.891417	0.0229603	-0.114943	0.897833	0.0127624	-0.107771
09:20:00	9.33333	0.870917	0.0561855	-0.138209	0.85975	0.0227561	-0.151114	0.885667	0.0359781	-0.121415		09:20:00	9.33333	0.852	0.0464445	-0.160169	0.883	0.0245838	-0.12443	0.889083	0.0129647	-0.117564
09:40:00	9.66667	0.86375	0.0558083	-0.146472	0.861083	0.0213774	-0.149564	0.878583	0.0376405	-0.129444		09:40:00	9.66667	0.844	0.0466184	-0.169603	0.875167	0.0257146	-0.133341	0.879917	0.0133107	-0.127928
10:00:00	10	0.859	0.0581894	-0.151986	0.8585	0.0207649	-0.152569	0.869833	0.0395218	-0.139454		10:00:00	10	0.836667	0.0461821	-0.17833	0.868	0.0265433	-0.141564	0.871083	0.0134938	-0.138018
10:20:00	10.3333	0.851917	0.0589907	-0.160267	0.853083	0.0214411	-0.158898	0.85925	0.038234	-0.151695		10:20:00	10.3333	0.829833	0.0460392	-0.18653	0.859417	0.0281892	-0.151501	0.86275	0.0130253	-0.14763
10:40:00	10.6667	0.844083	0.0592398	-0.169504	0.845667	0.0211158	-0.16763	0.849167	0.0373992	-0.1635		10:40:00	10.6667	0.822917	0.0464454	-0.1949	0.85175	0.0284033	-0.160462	0.855167	0.0132722	-0.156459
11:00:00	11	0.836667	0.0603781	-0.17833	0.838583	0.0217149	-0.176041	0.839917	0.0396449	-0.174453		11:00:00	11	0.815917	0.0465451	-0.203443	0.844583	0.029758	-0.168912	0.8475	0.0128027	-0.165464
11:20:00	11.3333	0.829667	0.0616918	-0.186731	0.830667	0.0221044	-0.185527	0.830083	0.0382823	-0.186229		11:20:00	11.3333	0.80825	0.047987	-0.212884	0.837917	0.0294355	-0.176837	0.84	0.0132184	-0.174353
11:40:00	11.6667	0.822667	0.0621747	-0.195204	0.822083	0.0218568	-0.195913	0.81975	0.0383693	-0.198756		11:40:00	11.6667	0.801833	0.0484465	-0.220855	0.831333	0.0310757	-0.184724	0.833583	0.0133175	-0.182022
12:00:00	12	0.817083	0.0615578	-0.202014	0.814333	0.0225241	-0.205385	0.810833	0.0388092	-0.209693		12:00:00	12	0.795333	0.0488008	-0.228994	0.824667	0.0319213	-0.192776	0.826333	0.0133507	-0.190757
12:20:00	12.3333	0.811	0.0635224	-0.209487	0.807417	0.0222974	-0.213915	0.802083	0.0370441	-0.220543		12:20:00	12.3333	0.788167	0.050508	-0.238046	0.818	0.0334392	-0.200893	0.819917	0.0141065	-0.198553
12:40:00	12.6667	0.804667	0.0652148	-0.217327	0.800833	0.0226869	-0.222102	0.7965	0.0419079	-0.227528		12:40:00	12.6667	0.782	0.0514517	-0.245901	0.812583	0.0339772	-0.207537	0.81375	0.0138046	-0.206102
13:00:00	13	0.799083	0.0660075	-0.22429	0.794	0.0231478	-0.230672	0.787583	0.0378597	-0.238786		13:00:00	13	0.776833	0.050997	-0.252529	0.807833	0.034061	-0.2134	0.808167	0.0137961	-0.212987
13:20:00	13.3333	0.7935	0.0664236	-0.231302	0.78775	0.0229154	-0.238574	0.780583	0.039951	-0.247714		13:20:00	13.3333	0.77175	0.0515825	-0.259095	0.801833	0.0354217	-0.220855	0.802083	0.0138791	-0.220543
13:40:00	13.6667	0.78825	0.0671283	-0.23794	0.78225	0.0240232	-0.245581	0.77525	0.0434995	-0.25457		13:40:00	13.6667	0.766417	0.0523128	-0.266029	0.797583	0.0362703	-0.226169	0.796917	0.0140419	-0.227005
14:00:00	14	0.783083	0.0673599	-0.244516	0.777167	0.0244608	-0.252101	0.767667	0.0389063	-0.2644		14:00:00	14	0.761167	0.0529937	-0.272903	0.792417	0.0379269	-0.232668	0.791167	0.0146401	-0.234247
14:20:00	14.3333	0.777833	0.0685311	-0.251243	0.7715	0.0238347	-0.259419	0.762167	0.0403481	-0.27159		14:20:00	14.3333	0.75625	0.0540658	-0.279383	0.787583	0.0377467	-0.238786	0.785833	0.0146711	-0.241011
14:40:00	14.6667	0.77325	0.0705061	-0.257153	0.76725	0.024061	-0.264943	0.756083	0.0392022	-0.279604		14:40:00	14.6667	0.75275	0.0542153	-0.284022	0.784333	0.0394008	-0.242921	0.781583	0.0148597	-0.246434
15:00:00	15	0.76875	0.0710789	-0.262989	0.762917	0.024032	-0.270607	0.7505	0.0382753	-0.287016		15:00:00	15	0.74825	0.0551891	-0.290018	0.779583	0.0398394	-0.248996	0.776667	0.0152216	-0.252744
15:20:00	15.3333	0.7645	0.0723357	-0.268533	0.75875	0.0244433	-0.276083	0.745583	0.0395485	-0.293588		15:20:00	15.3333	0.743083	0.0566127	-0.296947	0.77525	0.0410524	-0.25457	0.772083	0.0157449	-0.258663
15:40:00	15.6667	0.75975	0.073002	-0.274766	0.7545	0.0242431	-0.2817	0.741333	0.0408397	-0.299305		15:40:00	15.6667	0.73925	0.0568077	-0.302119	0.77125	0.0415914	-0.259743	0.767917	0.016245	-0.264074
16:00:00	16	0.755667	0.0736988	-0.280155	0.750833	0.0254624	-0.286572	0.736083	0.0389999	-0.306412		16:00:00	16	0.735583	0.0579364	-0.307091	0.767583	0.0429936	-0.264508	0.76375	0.015522	-0.269515
16:20:00	16.3333	0.751667	0.074258	-0.285462	0.747333	0.0255924	-0.291244	0.73125	0.0370923	-0.313		16:20:00	16.3333	0.731833	0.0583108	-0.312202	0.764083	0.0430527	-0.269078	0.759583	0.0160253	-0.274985
16:40:00	16.6667	0.749667	0.0703114	-0.288127	0.743917	0.0256815	-0.295826	0.730167	0.0449319	-0.314482		16:40:00	16.6667	0.728167	0.0589281	-0.317225	0.760667	0.0439862	-0.27356	0.756417	0.0190619	-0.279163
17:00:00	17	0.7475	0.0674368	-0.291021	0.740833	0.0260902	-0.29998	0.725417	0.0436816	-0.321009		17:00:00	17	0.724417	0.0595322	-0.322389	0.756583	0.046668	-0.278943	0.752417	0.0192989	-0.284465
17:20:00	17.3333	0.744333	0.0662507	-0.295266	0.7375	0.0263629	-0.304489	0.724417	0.0541672	-0.322389		17:20:00	17.3333	0.722667	0.0593929	-0.324807	0.754083	0.0461449	-0.282252	0.7485	0.0195052	-0.289684
17:40:00	17.6667	0.741167	0.0665075	-0.29953	0.735	0.0264369	-0.307885	0.7185	0.0449272	-0.33059		17:40:00	17.6667	0.7185	0.0606443	-0.33059	0.750417	0.0471371	-0.287127	0.745167	0.0193477	-0.294147
18:00:00	18	0.73775	0.0682084	-0.30415	0.73225	0.0269009	-0.311633	0.71325	0.0401387	-0.337923		18:00:00	18	0.715833	0.0614282	-0.334308	0.747583	0.048052	-0.290909	0.7405	0.0194819	-0.30043
18:20:00	18.3333	0.7345	0.0685426	-0.308565	0.730083	0.0271878	-0.314597	0.709333	0.0399462	-0.34343		18:20:00	18.3333	0.712917	0.0622217	-0.338391	0.744167	0.0490043	-0.29549	0.737	0.0194001	-0.305167
18:40:00	18.6667	0.731583	0.0693653	-0.312544	0.727333	0.027374	-0.31837	0.705583	0.04011	-0.34873		18:40:00	18.6667	0.710083	0.0624172	-0.342373	0.7415	0.0492996	-0.29908	0.73425	0.0177412	-0.308906
19:00:00	19	0.729167	0.068657	-0.315853	0.72475	0.0268298	-0.321929	0.70425	0.0453775	-0.350622		19:00:00	19	0.7075	0.0637017	-0.346018	0.738083	0.0501551	-0.303699	0.729917	0.01749	-0.314825
19:20:00	19.3333	0.7305	0.0567763	-0.314026	0.722	0.0278012	-0.32573	0.702583	0.0524083	-0.352991		19:20:00	19.3333	0.704667	0.0644252	-0.35003	0.735417	0.0498369	-0.307318	0.726083	0.0179163	-0.32009
19:40:00	19.6667	0.730667	0.0543446	-0.313798	0.71925	0.0277853	-0.329546	0.695	0.03995	-0.363843		19:40:00	19.6667	0.701917	0.0652805	-0.353941	0.73275	0.0516441	-0.310951	0.722667	0.0177985	-0.324807
20:00:00	20	0.728917	0.052184	-0.316196	0.718083	0.0280696	-0.33117	0.697667	0.0556472	-0.360014		20:00:00	20	0.698833	0.0661525	-0.358343	0.729333	0.052203	-0.315624	0.719417	0.0180275	-0.329315
20:20:00	20.3333	0.725667	0.0538927	-0.320665	0.715167	0.0287776	-0.33524	0.690583	0.0454582	-0.370219		20:20:00	20.3333	0.696917	0.0665192	-0.361089	0.727	0.0520664	-0.318829	0.71675	0.0184052	-0.333028
20:40:00	20.6667	0.723167	0.0547255	-0.324116	0.712917	0.0282117	-0.338391	0.686833	0.0424068	-0.375664		20:40:00	20.6667	0.694	0.0672607	-0.365283	0.724583	0.0536545	-0.322159	0.713333	0.0180823	-0.337806
21:00:00	21	0.721	0.0559058	-0.327116	0.711167	0.0291823	-0.340848	0.682583	0.0402322	-0.381871		21:00:00	21	0.6915	0.0675459	-0.368892	0.721417	0.054655	-0.326538	0.709417	0.0185838	-0.343312
21:20:00	21.3333	0.720333	0.0513125	-0.328041	0.709833	0.0290824	-0.342725	0.679417	0.0397022	-0.386521		21:20:00	21.3333	0.688917	0.0687346	-0.372635	0.718583	0.055341	-0.330474	0.705417	0.0189902	-0.348967
21:40:00	21.6667	0.712667	0.0649732	-0.338741	0.707917	0.0288868	-0.345429	0.677333	0.0396263	-0.389592		21:40:00	21.6667	0.68625	0.0691417	-0.376513	0.715917	0.0560494	-0.334192	0.702583	0.018875	-0.352991
22:00:00	22	0.71125	0.0644122	-0.340731	0.706167	0.030057	-0.347904	0.673833	0.039687	-0.394773		22:00:00	22	0.684417	0.069491	-0.379188	0.713667	0.0557549	-0.337339	0.699333	0.0194017	-0.357628
22:20:00	22.3333	0.708583	0.065148	-0.344488	0.703917	0.0301042	-0.351095	0.6715	0.0399466	-0.398241		22:20:00	22.3333	0.682083	0.0700486	-0.382603	0.710917	0.056542	-0.3412	0.696083	0.0196259	-0.362286
22:40:00	22.6667	0.706	0.0659146	-0.34814	0.702333	0.0299919	-0.353347	0.668917	0.0407374	-0.402096		22:40:00	22.6667	0.679833	0.0697109	-0.385908	0.708167	0.0576917	-0.345076	0.693	0.0197438	-0.366725
23:00:00	23	0.703583	0.0664837	-0.351569	0.7005	0.0303749	-0.355961	0.666833	0.0415032	-0.405215		23:00:00	23	0.677583	0.0705607	-0.389223	0.70575	0.0578071	-0.348494	0.690167	0.0201757	-0.370822
23:20:00	23.3333	0.70325	0.0664792	-0.352043	0.6985	0.030856	-0.35882	0.664667	0.0424978	-0.40847		23:20:00	23.3333	0.675417	0.0706083	-0.392425	0.703333	0.0584082	-0.351924	0.686083	0.0200747	-0.376756
23:40:00	23.6667	0.700167	0.0667108	-0.356437	0.696917	0.0309676	-0.361089	0.6625	0.0426689	-0.411735		23:40:00	23.6667	0.673583	0.0712135	-0.395144	0.701583	0.0593854	-0.354416	0.684083	0.020255	-0.379676
1 day, 0:00:00	24	0.698667	0.0640459	-0.358581	0.69575	0.0312268	-0.362765	0.65975	0.042683	-0.415894		1 day, 0:00:00	24	0.671417	0.0715586	-0.398365	0.698917	0.0594864	-0.358224	0.680833	0.0208625	-0.384438
